# Supplementary material for: Ultrapotent neutralizing antibodies against SARS-CoV-2 with a high degree of mutation resistance
Source: J Clin Invest. 2022 Feb 15;132(4):e154987. doi: 10.1172/JCI154987 (PMC8843702; doi:10.1172/JCI154987)
Supplement: Supplemental table 3 [file jci-132-154987-s015.xlsx]

## Sheet: Blockers (2)
Ab(100nM)	VH								VL
	CDR-H1	CDR-H2	CDR-H3	V gene	D gene	J gene	V Region nucleotide mutation No.	V Region amino acid mutation No.	V gene	J gene	V Region nucleotide mutation No.	V Region amino acid mutation No.	VL type
P5-33	GY----TFTSYDIN	WMNPI--------SGYAASAQNFQG	GTRYCDNISCYRYGMDV	IGHV1-8*01	IGHD2-2*01,IGHD2-2*02,IGHD2-2*03	IGHJ6*02	7	7	IGKV1-5*03	IGKJ4*01	1	0	kappa
P5-30	GN----TFSSYGIS	WISVY--------NGNTNYAQKLQG	EGNCSSTSCYIGYYDYYGMDV	IGHV1-18*01	IGHD2-2*02	IGHJ6*02	13	4	IGKV3-11*01	IGKJ1*01	13	9	kappa
P14-37	GF----TFSNAWMS	RIKRN------SDGGTTDHAAPVTG	TTDLDTVVRRVVITDHDAFDI	IGHV3-15*01	IGHD3-10*01	IGHJ3*02	11	7	IGKV1-39*01,IGKV1D-39*01	IGKJ5*01	5	4	kappa
P3-2	GF----TVSTNYMS	VSGIY-------SGGSAYYADSVKG	LSGRHSSGWNEDGGYFDY	IGHV3-66*01,IGHV3-66*04	IGHD6-25*01	IGHJ4*02	8	3	IGLV2-23*01,IGLV2-23*03	IGLJ3*02	8	4	lambda
P5-22	GF----TFRDYDII	YISRS--------GSTIYYSDSVRG	DFGFEGPRMDV	IGHV3-11*01	IGHD3-16*01,IGHD3-16*02	IGHJ6*02	9	8	IGKV1-33*01,IGKV1D-33*01	IGKJ5*01	3	2	kappa
P14-25	GF----TFSRYGMH	VISND--------GSNKYYADSVKG	GLVLFGNSYGVDY	IGHV3-30*18,IGHV3-30-5*01	IGHD5-18*01,IGHD5-5*01	IGHJ4*02	5	4	IGLV6-57*02	IGLJ2*01,IGLJ3*01	2	2	lambda
P23-33	GG----SISSGGSS	IGYIS-------HSGSTYYNPSLSS	GGCGTNCYSSPYWYFDL	IGHV4-30-2*01	IGHD2-21*02	IGHJ2*01	19	14	IGLV1-40*01,IGLV1-40*02	IGLJ2*01,IGLJ3*01	8	6	lambda
P16-33	GG----SIGSYFWS	YIYYT---------GSTNYNPSLKS	ATWLRGNLDS	IGHV4-59*01	IGHD5-12*01	IGHJ4*02	11	6	IGLV6-57*02	IGLJ3*02	7	3	lambda
P16-20	GF----TFSTYWMT	NIKQD--------GSEKYYVDSVKG	ELGISDS	IGHV3-7*01,IGHV3-7*04	IGHD7-27*01	IGHJ4*02	8	5	IGKV1-NL1*01	IGKJ1*01	2	1	kappa
P23-37	GG------------	PGRGMEWIGSIHFGGDSYYNPSLKS	HLQQWRLGDDAFDI	IGHV4-39*01	IGHD6-19*01	IGHJ3*02	25	16	IGKV3-20*01	IGKJ2*01	5	1	kappa
P16-15	GG----TFSSYAIS	GIIPI--------FGTANYAQKFQG	SPLEGWNNGAPYYYYYMDV	IGHV1-69*01,IGHV1-69D*01	IGHD1-1*01,IGHD1-20*01,IGHD1-7*01	IGHJ6*03	2	2	IGLV2-8*01	IGLJ3*02	5	3	lambda
P5-65	GY----TFTSYGIS	WISDS--------NDHTNYAQKLQG	KGDGYIYSDY	IGHV1-18*01	IGHD5-24*01	IGHJ4*02	8	6	IGKV3-15*01	IGKJ1*01	4	2	kappa
P28-30	GV----TVSSNYMS	WVSLM------YSGGSTFYADSVKG	DLQYYGLDV	IGHV3-53*04	IGHD4-11*01,IGHD4-4*01,IGHD6-19*01	IGHJ6*02	10	6	IGKV1-9*01	IGKJ3*01	3	2	kappa
P15-28	GF----TFDDYAMH	GISWN--------SGGIGYAGSVKG	DRGEQWLVRLFDH	IGHV3-9*01	IGHD6-19*01	IGHJ4*02	4	4	IGKV1-5*03	IGKJ2*01,IGKJ2*02	11	9	kappa
P15-16	GF----TFDDYAMH	GISWN--------SGTIDYADSVKG	LPRERAYSGYDRIFYTIDV	IGHV3-9*01	IGHD5-12*01	IGHJ6*02	3	3	IGKV1-39*01,IGKV1D-39*01	IGKJ4*01	2	1	kappa
P23-29	GD-----------S	PGKGLEWIGSMYYGRSTYYNPSLKS	HLGGVDY	IGHV4-39*01	IGHD2-15*01,IGHD2-21*01,IGHD2-21*02	IGHJ4*02	11	9	IGKV1-NL1*01	IGKJ4*01	6	5	kappa
P23-1	GF----TFEDYAMH	GTSWN--------SGTIGYADSVKG	APNFDFLSGSNYSYDMDV	IGHV3-9*01	IGHD3-3*01	IGHJ6*02	8	6	IGLV2-14*03	IGLJ1*01	7	7	lambda
P15-12	GG----TFNSYAIS	GIIPI--------FGIANYAQKFQG	VGAEMPRIADALGKPQYFYYGMDV	IGHV1-69*01,IGHV1-69*17,IGHV1-69D*01	IGHD5-24*01	IGHJ6*02	5	4	IGKV2-28*01,IGKV2D-28*01	IGKJ1*01	2	1	kappa
P5-40	GGSISSSSYFWGWI	------WIGSMYYSGSTYYNPSLKS	QPWLRGLFDY	IGHV4-39*01	IGHD5-24*01	IGHJ4*02	6	5	IGLV6-57*02	IGLJ3*02	0	0	lambda
P3-17	GI----TVSSNYMN	WVSVI------YSGGSTFYTDSVKG	EAYGMDV	IGHV3-66*01	N/A	IGHJ6*02	8	4	IGKV1-9*01	IGKJ2*01	2	1	kappa
P28-61	GF----TVSSNYMN	----LEWVSLIYPGGSTYYADSVKG	GGLGIVARPGVDY	IGHV3-53*04	IGHD6-6*01	IGHJ4*02	9	4	IGKV1-33*01,IGKV1D-33*01	IGKJ2*01	4	3	kappa
P5-36	GF----SVSSNYMS	VIYNG---------GSTDYADSVKG	VVSDAFDV	IGHV3-53*01	N/A	IGHJ3*01	14	9	IGKV1-5*03	IGKJ2*01	5	4	kappa
P5-45	GF----TVSRNYMS	VSLIY-------SGGSTFYADSVRG	GPYSGYE	IGHV3-53*01	IGHD5-12*01	IGHJ4*02,IGHJ5*02	6	4	IGKV1-33*01,IGKV1D-33*01	IGKJ4*01	6	5	kappa
P5-32	GF----TFSSYSMH	VILYD--------GTYKYYADSVKG	DIGEVTTWFDF	IGHV3-30-3*01	IGHD4-17*01	IGHJ3*01,IGHJ3*02	5	5	IGKV1-39*01,IGKV1D-39*01	IGKJ1*01	0	0	kappa
P21-1	GG----SISSYFWN	YIYYS---------GSTNYNPSLKS	LRHYYDRSGYSTPEDSFDY	IGHV4-59*08	IGHD3-22*01	IGHJ4*02	12	8	IGLV1-40*01	IGLJ1*01	2	0	lambda
P23-25	GF----TFSTYWMN	NIKQD--------GGEIYYVDSVKG	VTLLYPYGNFDS	IGHV3-7*01	IGHD3-10*01,IGHD5-18*01,IGHD5-5*01	IGHJ4*02	14	9	IGLV6-57*02	IGLJ3*02	11	6	lambda
P16-30	GY----TFTSYGMN	WINTN--------TGNPTYAQGFTG	SPPYGFWSDYPHGYYYYMDV	IGHV7-4-1*02	IGHD3-3*01,IGHD3-3*02	IGHJ6*03	4	3	IGLV2-14*01,IGLV2-14*03	IGLJ1*01	4	4	lambda
P5-51	GL----TFSSYDMH	AIGTA---------GDTYYPDSVKG	VRHTMVRGVIRRQLYWYFDL	IGHV3-13*04	IGHD3-10*01	IGHJ2*01	4	2	IGKV1-39*01,IGKV1D-39*01	IGKJ1*01	1	0	kappa
P3-25	GF----TFRNYWMH	RINSD--------GSSATYADSVKG	DRGYYDRSGYYWTDWFDP	IGHV3-74*03	IGHD3-22*01	IGHJ5*02	10	6	IGLV3-21*03	IGLJ2*01,IGLJ3*01	8	4	lambda
P14-53	GF----TFSDYAMY	GISGS--------GGNRYYADSVKG	GQGLADWYFDL	IGHV3-23*04	IGHD6-19*01	IGHJ2*01	11	6	IGLV2-11*01	IGLJ3*02	6	4	lambda
P28-35	GF----TFSASGMH	VISSD--------GSYKDYADSVKG	DSDVDRTMVTLFDP	IGHV3-30*18,IGHV3-30-5*01	IGHD5-18*01,IGHD5-5*01	IGHJ5*02	11	9	IGKV1-39*01,IGKV1D-39*01	IGKJ1*01	10	7	kappa
P14-44	GY----IFTSYSMH	TIKPS--------DDSTNYAQKFQG	GYYDRSGYYHPGYFDY	IGHV1-46*01	IGHD3-22*01	IGHJ4*02	11	9	IGLV2-14*01	IGLJ3*02	9	7	lambda
P1-9	GF----TFSTYAIH	VISYD--------GSNKYYADSVKG	SYSGSYWGAFDI	IGHV3-30*04,IGHV3-30-3*03	IGHD1-26*01	IGHJ3*02	4	3	IGKV3-20*01	IGKJ4*01	1	0	kappa
P14-20	GG----SISSSSYY	LEWIG---SI-YYSGSTYYNPSLKS	QVPTIPHSSGWYGDNWFDP	IGHV4-39*01	IGHD6-19*01	IGHJ5*02	1	1	IGLV3-25*03	IGLJ3*02	1	0	lambda
P7-7	GF----TFNTYAMH	GISSD--------GVITDLADSVKG	VKDTYGATTIFDY	IGHV3-64D*09	IGHD5-24*01	IGHJ4*02	11	9	IGKV1-39*01,IGKV1D-39*01	IGKJ2*01	5	4	kappa
P7-8	GF----TFSSYGMH	VISYD--------GSNKYYADSVKG	GGPYGDYVRLDY	IGHV3-30*18,IGHV3-30-5*01	IGHD4-17*01	IGHJ4*02	0	0	IGKV1-33*01,IGKV1D-33*01	IGKJ3*01	0	0	kappa
P28-11	GF----TFSDYYMS	YISSS--------GSTAYYADSVKG	VRGVRMGPKY	IGHV3-11*01	IGHD3-10*01	IGHJ4*02	6	5	IGLV6-57*02	IGLJ3*02	4	3	lambda
P15-34	GG----SISSGDYY	IGYIY-------YSGSTYYNPSLKS	VGTSEGAYLVRGVIITNYFDY	IGHV4-30-4*01	IGHD3-10*01	IGHJ4*02	0	0	IGLV3-25*03	IGLJ2*01,IGLJ3*01	3	2	lambda
P21-12L	GD--SITRSGFYWS	YINSN--------GYFKNDEPSLRG	IPTLEDCGGRSCFGWFDS	IGHV4-31*03,IGHV4-31*11	IGHD4-23*01	IGHJ5*01,IGHJ5*02	46	26	IGLV4-69*01	IGLJ2*01,IGLJ3*01	3	3	lambda
P5-4	GF----TFTNAWMN	RIKSK------TDGGTTDYAAPVKG	TTDVSVTISGVVIREHDAFDI	IGHV3-15*01	IGHD3-3*01	IGHJ3*02	3	2	IGKV1-39*01,IGKV1D-39*01	IGKJ4*01	3	3	kappa
P15-22	GF----TVSSNYMN	VSVIY-------SGGSTYYADSVKG	DLGGYFDY	IGHV3-53*01	IGHD3-16*01,IGHD3-16*02,IGHD7-27*01	IGHJ4*02	6	4	IGKV1-27*01	IGKJ2*01	2	0	kappa
P5-5	GGSISSSNYYWGWI	------WIGSISYSGSTYYNPSLKS	QEYYYDRSGTAFCDWFDP	IGHV4-39*01	IGHD3-22*01	IGHJ5*02	5	4	IGKV3-11*01	IGKJ4*01	0	0	kappa
P14-46	GG----SISSYYWS	RIYTR---------GSTNYNPSLKS	DSLDCSGGSCQALNWAAFDI	IGHV4-4*07	IGHD2-15*01	IGHJ3*02	4	3	IGLV1-47*01	IGLJ3*02	0	0	lambda
P5-17	GV----IVSSNYMN	VSVIY-------SGGSTFYADSVKG	EGVGCFDL	IGHV3-53*01	IGHD3-16*01,IGHD3-16*02	IGHJ5*02	6	4	IGKV1-39*01,IGKV1D-39*01	IGKJ2*01	6	5	kappa
P28-27	GF----TFSRYDMH	AIGTT---------GDTYYPDSVKG	GEVRRVLQGGMQYFYYYYMDV	IGHV3-13*04	IGHD1-26*01	IGHJ6*03	11	7	IGKV1-39*01,IGKV1D-39*01	IGKJ1*01	9	6	kappa
P10-4	GI----IVSSNYMS	VIYPG---------GSAFYADSVKG	ESGSGEDAFDI	IGHV3-53*01	IGHD3-10*01	IGHJ3*02	9	7	IGKV1-9*01	IGKJ2*01	6	4	kappa
P3-11	GI----TVSSNYMS	VIYSG---------GSTFYADPVKG	GEGWELPFDY	IGHV3-66*01	IGHD1-26*01	IGHJ4*02	9	6	IGLV2-8*01	IGLJ3*02	6	5	lambda
P10-20	GF----TFSDYYMS	YISIS--------STYTNYADSVKG	GKGHYYYGMDV	IGHV3-11*05	IGHD6-13*01	IGHJ6*02	4	4	IGKV1-33*01,IGKV1D-33*01	IGKJ4*01	1	1	kappa
P7-15	GF----TFSSYAMH	AISSN--------GGSTYYADSVKG	GRSGDCSSTSCYSY	IGHV3-64D*09	IGHD2-2*02	IGHJ4*02	0	0	IGKV1-6*01	IGKJ1*01	0	0	kappa
P17-8	GF----TFDDYAMH	GISWN--------SGNTGYADSVKG	APNGEWISIALDY	IGHV3-9*01	IGHD3-3*01,IGHD3-3*02	IGHJ4*02	16	7	IGLV1-40*01	IGLJ2*01,IGLJ3*01	9	6	lambda
P17-13-VLL	GG----SISSGDYY	IGHIY-------YTGSTYYNPSLKS	AVVVITLHWFDP	IGHV4-30-4*01	IGHD3-22*01	IGHJ5*02	7	4	IGLV6-57*04	IGLJ2*01,IGLJ3*01	8	5	lambda
P17-10	GG-----------S	PGKGLEWIGSMSYTGSTYDNPSLKS	HPYNFGSGTYYNGLGWFDP	IGHV4-39*01	IGHD3-10*01	IGHJ5*02	13	10	IGLV3-25*03	IGLJ2*01,IGLJ3*01	11	5	lambda

## Sheet: Blockers
Ab(100nM)				VH					VK				VLL
	CDR-H1	CDR-H2	CDR-H3	V gene	D gene	J gene	V Region nucleotide mutation No.	V Region amino acid mutation No.	V gene	J gene	V Region nucleotide mutation No.	V Region amino acid mutation No.	V gene	J gene	V Region nucleotide mutation No.	V Region amino acid mutation No.
P5-33	GY----TFTSYDIN	WMNPI--------SGYAASAQNFQG	GTRYCDNISCYRYGMDV	IGHV1-8*01	IGHD2-2*01,IGHD2-2*02,IGHD2-2*03	IGHJ6*02	7	7	IGKV1-5*03	IGKJ4*01	1	0
P5-30	GN----TFSSYGIS	WISVY--------NGNTNYAQKLQG	EGNCSSTSCYIGYYDYYGMDV	IGHV1-18*01	IGHD2-2*02	IGHJ6*02	13	4	IGKV3-11*01	IGKJ1*01	13	9
P14-37	GF----TFSNAWMS	RIKRN------SDGGTTDHAAPVTG	TTDLDTVVRRVVITDHDAFDI	IGHV3-15*01	IGHD3-10*01	IGHJ3*02	11	7	IGKV1-39*01,IGKV1D-39*01	IGKJ5*01	5	4
P3-2	GF----TVSTNYMS	VSGIY-------SGGSAYYADSVKG	LSGRHSSGWNEDGGYFDY	IGHV3-66*01,IGHV3-66*04	IGHD6-25*01	IGHJ4*02	8	3					IGLV2-23*01,IGLV2-23*03	IGLJ3*02	8	4
P5-22	GF----TFRDYDII	YISRS--------GSTIYYSDSVRG	DFGFEGPRMDV	IGHV3-11*01	IGHD3-16*01,IGHD3-16*02	IGHJ6*02	9	8	IGKV1-33*01,IGKV1D-33*01	IGKJ5*01	3	2
P14-25	GF----TFSRYGMH	VISND--------GSNKYYADSVKG	GLVLFGNSYGVDY	IGHV3-30*18,IGHV3-30-5*01	IGHD5-18*01,IGHD5-5*01	IGHJ4*02	5	4					IGLV6-57*02	IGLJ2*01,IGLJ3*01	2	2
P23-33	GG----SISSGGSS	IGYIS-------HSGSTYYNPSLSS	GGCGTNCYSSPYWYFDL	IGHV4-30-2*01	IGHD2-21*02	IGHJ2*01	19	14					IGLV1-40*01,IGLV1-40*02	IGLJ2*01,IGLJ3*01	8	6
P16-33	GG----SIGSYFWS	YIYYT---------GSTNYNPSLKS	ATWLRGNLDS	IGHV4-59*01	IGHD5-12*01	IGHJ4*02	11	6					IGLV6-57*02	IGLJ3*02	7	3
P16-20	GF----TFSTYWMT	NIKQD--------GSEKYYVDSVKG	ELGISDS	IGHV3-7*01,IGHV3-7*04	IGHD7-27*01	IGHJ4*02	8	5	IGKV1-NL1*01	IGKJ1*01	2	1
P23-37	GG------------	PGRGMEWIGSIHFGGDSYYNPSLKS	HLQQWRLGDDAFDI	IGHV4-39*01	IGHD6-19*01	IGHJ3*02	25	16	IGKV3-20*01	IGKJ2*01	5	1
P16-15	GG----TFSSYAIS	GIIPI--------FGTANYAQKFQG	SPLEGWNNGAPYYYYYMDV	IGHV1-69*01,IGHV1-69D*01	IGHD1-1*01,IGHD1-20*01,IGHD1-7*01	IGHJ6*03	2	2					IGLV2-8*01	IGLJ3*02	5	3
P5-65	GY----TFTSYGIS	WISDS--------NDHTNYAQKLQG	KGDGYIYSDY	IGHV1-18*01	IGHD5-24*01	IGHJ4*02	8	6	IGKV3-15*01	IGKJ1*01	4	2
P28-30	GV----TVSSNYMS	WVSLM------YSGGSTFYADSVKG	DLQYYGLDV	IGHV3-53*04	IGHD4-11*01,IGHD4-4*01,IGHD6-19*01	IGHJ6*02	10	6	IGKV1-9*01	IGKJ3*01	3	2
P15-28	GF----TFDDYAMH	GISWN--------SGGIGYAGSVKG	DRGEQWLVRLFDH	IGHV3-9*01	IGHD6-19*01	IGHJ4*02	4	4	IGKV1-5*03	IGKJ2*01,IGKJ2*02	11	9
P15-16	GF----TFDDYAMH	GISWN--------SGTIDYADSVKG	LPRERAYSGYDRIFYTIDV	IGHV3-9*01	IGHD5-12*01	IGHJ6*02	3	3	IGKV1-39*01,IGKV1D-39*01	IGKJ4*01	2	1
P23-29	GD-----------S	PGKGLEWIGSMYYGRSTYYNPSLKS	HLGGVDY	IGHV4-39*01	IGHD2-15*01,IGHD2-21*01,IGHD2-21*02	IGHJ4*02	11	9	IGKV1-NL1*01	IGKJ4*01	6	5
P23-1	GF----TFEDYAMH	GTSWN--------SGTIGYADSVKG	APNFDFLSGSNYSYDMDV	IGHV3-9*01	IGHD3-3*01	IGHJ6*02	8	6					IGLV2-14*03	IGLJ1*01	7	7
P15-12	GG----TFNSYAIS	GIIPI--------FGIANYAQKFQG	VGAEMPRIADALGKPQYFYYGMDV	IGHV1-69*01,IGHV1-69*17,IGHV1-69D*01	IGHD5-24*01	IGHJ6*02	5	4	IGKV2-28*01,IGKV2D-28*01	IGKJ1*01	2	1
P5-40	GGSISSSSYFWGWI	------WIGSMYYSGSTYYNPSLKS	QPWLRGLFDY	IGHV4-39*01	IGHD5-24*01	IGHJ4*02	6	5					IGLV6-57*02	IGLJ3*02	0	0
P3-17	GI----TVSSNYMN	WVSVI------YSGGSTFYTDSVKG	EAYGMDV	IGHV3-66*01	N/A	IGHJ6*02	8	4	IGKV1-9*01	IGKJ2*01	2	1
P28-61	GF----TVSSNYMN	----LEWVSLIYPGGSTYYADSVKG	GGLGIVARPGVDY	IGHV3-53*04	IGHD6-6*01	IGHJ4*02	9	4	IGKV1-33*01,IGKV1D-33*01	IGKJ2*01	4	3
P5-36	GF----SVSSNYMS	VIYNG---------GSTDYADSVKG	VVSDAFDV	IGHV3-53*01	N/A	IGHJ3*01	14	9	IGKV1-5*03	IGKJ2*01	5	4
P5-45	GF----TVSRNYMS	VSLIY-------SGGSTFYADSVRG	GPYSGYE	IGHV3-53*01	IGHD5-12*01	IGHJ4*02,IGHJ5*02	6	4	IGKV1-33*01,IGKV1D-33*01	IGKJ4*01	6	5
P5-32	GF----TFSSYSMH	VILYD--------GTYKYYADSVKG	DIGEVTTWFDF	IGHV3-30-3*01	IGHD4-17*01	IGHJ3*01,IGHJ3*02	5	5	IGKV1-39*01,IGKV1D-39*01	IGKJ1*01	0	0
P21-1	GG----SISSYFWN	YIYYS---------GSTNYNPSLKS	LRHYYDRSGYSTPEDSFDY	IGHV4-59*08	IGHD3-22*01	IGHJ4*02	12	8					IGLV1-40*01	IGLJ1*01	2	0
P23-25	GF----TFSTYWMN	NIKQD--------GGEIYYVDSVKG	VTLLYPYGNFDS	IGHV3-7*01	IGHD3-10*01,IGHD5-18*01,IGHD5-5*01	IGHJ4*02	14	9					IGLV6-57*02	IGLJ3*02	11	6
P16-30	GY----TFTSYGMN	WINTN--------TGNPTYAQGFTG	SPPYGFWSDYPHGYYYYMDV	IGHV7-4-1*02	IGHD3-3*01,IGHD3-3*02	IGHJ6*03	4	3					IGLV2-14*01,IGLV2-14*03	IGLJ1*01	4	4
P5-51	GL----TFSSYDMH	AIGTA---------GDTYYPDSVKG	VRHTMVRGVIRRQLYWYFDL	IGHV3-13*04	IGHD3-10*01	IGHJ2*01	4	2	IGKV1-39*01,IGKV1D-39*01	IGKJ1*01	1	0
P3-25	GF----TFRNYWMH	RINSD--------GSSATYADSVKG	DRGYYDRSGYYWTDWFDP	IGHV3-74*03	IGHD3-22*01	IGHJ5*02	10	6					IGLV3-21*03	IGLJ2*01,IGLJ3*01	8	4
P14-53	GF----TFSDYAMY	GISGS--------GGNRYYADSVKG	GQGLADWYFDL	IGHV3-23*04	IGHD6-19*01	IGHJ2*01	11	6					IGLV2-11*01	IGLJ3*02	6	4
P28-35	GF----TFSASGMH	VISSD--------GSYKDYADSVKG	DSDVDRTMVTLFDP	IGHV3-30*18,IGHV3-30-5*01	IGHD5-18*01,IGHD5-5*01	IGHJ5*02	11	9	IGKV1-39*01,IGKV1D-39*01	IGKJ1*01	10	7
P14-44	GY----IFTSYSMH	TIKPS--------DDSTNYAQKFQG	GYYDRSGYYHPGYFDY	IGHV1-46*01	IGHD3-22*01	IGHJ4*02	11	9					IGLV2-14*01	IGLJ3*02	9	7
P1-9	GF----TFSTYAIH	VISYD--------GSNKYYADSVKG	SYSGSYWGAFDI	IGHV3-30*04,IGHV3-30-3*03	IGHD1-26*01	IGHJ3*02	4	3	IGKV3-20*01	IGKJ4*01	1	0
P14-20	GG----SISSSSYY	LEWIG---SI-YYSGSTYYNPSLKS	QVPTIPHSSGWYGDNWFDP	IGHV4-39*01	IGHD6-19*01	IGHJ5*02	1	1					IGLV3-25*03	IGLJ3*02	1	0
P7-7	GF----TFNTYAMH	GISSD--------GVITDLADSVKG	VKDTYGATTIFDY	IGHV3-64D*09	IGHD5-24*01	IGHJ4*02	11	9	IGKV1-39*01,IGKV1D-39*01	IGKJ2*01	5	4
P7-8	GF----TFSSYGMH	VISYD--------GSNKYYADSVKG	GGPYGDYVRLDY	IGHV3-30*18,IGHV3-30-5*01	IGHD4-17*01	IGHJ4*02	0	0	IGKV1-33*01,IGKV1D-33*01	IGKJ3*01	0	0
P28-11	GF----TFSDYYMS	YISSS--------GSTAYYADSVKG	VRGVRMGPKY	IGHV3-11*01	IGHD3-10*01	IGHJ4*02	6	5					IGLV6-57*02	IGLJ3*02	4	3
P15-34	GG----SISSGDYY	IGYIY-------YSGSTYYNPSLKS	VGTSEGAYLVRGVIITNYFDY	IGHV4-30-4*01	IGHD3-10*01	IGHJ4*02	0	0					IGLV3-25*03	IGLJ2*01,IGLJ3*01	3	2
P21-12L	GD--SITRSGFYWS	YINSN--------GYFKNDEPSLRG	IPTLEDCGGRSCFGWFDS	IGHV4-31*03,IGHV4-31*11	IGHD4-23*01	IGHJ5*01,IGHJ5*02	46	26					IGLV4-69*01	IGLJ2*01,IGLJ3*01	3	3
P5-4	GF----TFTNAWMN	RIKSK------TDGGTTDYAAPVKG	TTDVSVTISGVVIREHDAFDI	IGHV3-15*01	IGHD3-3*01	IGHJ3*02	3	2	IGKV1-39*01,IGKV1D-39*01	IGKJ4*01	3	3
P15-22	GF----TVSSNYMN	VSVIY-------SGGSTYYADSVKG	DLGGYFDY	IGHV3-53*01	IGHD3-16*01,IGHD3-16*02,IGHD7-27*01	IGHJ4*02	6	4	IGKV1-27*01	IGKJ2*01	2	0
P5-5	GGSISSSNYYWGWI	------WIGSISYSGSTYYNPSLKS	QEYYYDRSGTAFCDWFDP	IGHV4-39*01	IGHD3-22*01	IGHJ5*02	5	4	IGKV3-11*01	IGKJ4*01	0	0
P14-46	GG----SISSYYWS	RIYTR---------GSTNYNPSLKS	DSLDCSGGSCQALNWAAFDI	IGHV4-4*07	IGHD2-15*01	IGHJ3*02	4	3					IGLV1-47*01	IGLJ3*02	0	0
P5-17	GV----IVSSNYMN	VSVIY-------SGGSTFYADSVKG	EGVGCFDL	IGHV3-53*01	IGHD3-16*01,IGHD3-16*02	IGHJ5*02	6	4	IGKV1-39*01,IGKV1D-39*01	IGKJ2*01	6	5
P28-27	GF----TFSRYDMH	AIGTT---------GDTYYPDSVKG	GEVRRVLQGGMQYFYYYYMDV	IGHV3-13*04	IGHD1-26*01	IGHJ6*03	11	7	IGKV1-39*01,IGKV1D-39*01	IGKJ1*01	9	6
P10-4	GI----IVSSNYMS	VIYPG---------GSAFYADSVKG	ESGSGEDAFDI	IGHV3-53*01	IGHD3-10*01	IGHJ3*02	9	7	IGKV1-9*01	IGKJ2*01	6	4
P3-11	GI----TVSSNYMS	VIYSG---------GSTFYADPVKG	GEGWELPFDY	IGHV3-66*01	IGHD1-26*01	IGHJ4*02	9	6					IGLV2-8*01	IGLJ3*02	6	5
P10-20	GF----TFSDYYMS	YISIS--------STYTNYADSVKG	GKGHYYYGMDV	IGHV3-11*05	IGHD6-13*01	IGHJ6*02	4	4	IGKV1-33*01,IGKV1D-33*01	IGKJ4*01	1	1
P7-15	GF----TFSSYAMH	AISSN--------GGSTYYADSVKG	GRSGDCSSTSCYSY	IGHV3-64D*09	IGHD2-2*02	IGHJ4*02	0	0	IGKV1-6*01	IGKJ1*01	0	0
P17-8	GF----TFDDYAMH	GISWN--------SGNTGYADSVKG	APNGEWISIALDY	IGHV3-9*01	IGHD3-3*01,IGHD3-3*02	IGHJ4*02	16	7					IGLV1-40*01	IGLJ2*01,IGLJ3*01	9	6
P17-13-VLL	GG----SISSGDYY	IGHIY-------YTGSTYYNPSLKS	AVVVITLHWFDP	IGHV4-30-4*01	IGHD3-22*01	IGHJ5*02	7	4					IGLV6-57*04	IGLJ2*01,IGLJ3*01	8	5
P17-10	GG-----------S	PGKGLEWIGSMSYTGSTYDNPSLKS	HPYNFGSGTYYNGLGWFDP	IGHV4-39*01	IGHD3-10*01	IGHJ5*02	13	10					IGLV3-25*03	IGLJ2*01,IGLJ3*01	11	5
